# Supplementary material for: A deep learning approach for Named Entity Recognition in Urdu language
Source: PLoS One. 2024 Mar 28;19(3):e0300725. doi: 10.1371/journal.pone.0300725 (PMC10977791; doi:10.1371/journal.pone.0300725)
Supplement: S1 File — (ZIP) [file pone.0300725.s001.zip]

Archive with 8 entries (8 files):
- helpers.py
- original_dataset.py
- clean_datasets.py
- convert_ijnlp2wordtag.py
- convert_jahangir2wordtag.py
- convert_uner2wordtag.py
- fix_jahangir.py
- fix_uner.py
