# Supplementary material for: A deep learning approach for Named Entity Recognition in Urdu language
Source: PLoS One. 2024 Mar 28;19(3):e0300725. doi: 10.1371/journal.pone.0300725 (PMC10977791; doi:10.1371/journal.pone.0300725)
Supplement: S1 File — (ZIP) [file pone.0300725.s001.zip › helpers.py]

import pandas as pd
from sklearn.model_selection import train_test_split

IJNLP_MAP = {"NEL": "LOCATION",
             "NEB": "BRAND",
             # "NEB": "O",
             # "NETO": "O",
             "NETO": "TITLE_OBJECT",
             # "NETP": "O",
             "NETP": "TITLE_PERSON",
             "NEP": "PERSON",
             "NED": "DESIGNATION",
             "NEO": "ORGANIZATION",
             # "NEA": "O",
             "NEA": "ABBREVIATION",
             "NETI": "TIME",
             "NEN": "NUMBER",
             # "NEM": "O",
             "NEM": "MEASURE",
             # "NETE": "O",
             "NETE": "TERMS"
             }


def clean_jahangir():
    sentences_list = []
    tags_list = []
    tags = []
    sentence = []
    with open("jahangir/jahangir.txt") as reader:
        for line in reader:
            if line == "\n":
                sentences_list.append(sentence)
                tags_list.append(tags)
                sentence = []
                tags = []
            else:
                word, tag = line.strip().split()
                tags.append(tag)
                sentence.append((word, tag))

    clean_sentences = []
    for sentence in sentences_list:
        tags = []
        for t in sentence:
            tags.append(t[1])
        # take only those sentence which has at least 3 ner tags to balance the dataset ner tags.
        if len(list(set(tags))) >= 2:
            clean_sentences.append(sentence)
        if "DATE" in list(set(tags)):
            for i in range(10):
                clean_sentences.append(sentence)
        if "TIME" in list(set(tags)):
            for i in range(60):
                clean_sentences.append(sentence)

    # clean_sentences.extend(clean_sentences)
    # clean_sentences.extend(clean_sentences)
    # clean_sentences.extend(clean_sentences)

    with open("clean_datasets/jahangir_exp.txt", "w") as writer:
        for sentence in clean_sentences:
            for t in sentence:
                writer.write(t[0] + "\t" + t[1] + "\n")
            writer.write("\n")
    train, test = train_test_split(clean_sentences, test_size=0.3, random_state=42)
    train, val = train_test_split(train, test_size=0.1, random_state=42)

    with open("clean_datasets/jahangir/train.txt", "w") as writer:
        for sentence in train:
            for t in sentence:
                writer.write(t[0] + " " + t[1] + "\n")
            writer.write("\n")
    with open("clean_datasets/jahangir/test.txt", "w") as writer:
        for sentence in test:
            for t in sentence:
                writer.write(t[0] + " " + t[1] + "\n")
            writer.write("\n")
    with open("clean_datasets/jahangir/dev.txt", "w") as writer:
        for sentence in val:
            for t in sentence:
                writer.write(t[0] + " " + t[1] + "\n")
            writer.write("\n")


def clean_ijnlp():
    sentences_list = []
    tags_list = []
    tags = []
    sentence = []
    with open("ijnlp/ijnlp.txt") as reader:
        for line in reader:
            if line == "\n":
                sentences_list.append(sentence)
                tags_list.append(tags)
                sentence = []
                tags = []
            else:
                word, tag = line.strip().split()
                tags.append(tag)
                sentence.append((word, tag))

    clean_sentences = []
    for sentence in sentences_list:
        tags = []
        for t in sentence:
            tags.append(t[1])
        # take only those sentence which has at least 3 ner tags to balance the dataset ner tags.
        if len(list(set(tags))) >= 2:
            clean_sentences.append(sentence)
        if "DESIGNATION" in list(set(tags)) or "NUMBER" in list(set(tags)):
            for i in range(10):
                clean_sentences.append(sentence)

    # clean_sentences.extend(clean_sentences)
    # clean_sentences.extend(clean_sentences)
    # clean_sentences.extend(clean_sentences)

    with open("clean_datasets/ijnlp_exp.txt", "w") as writer:
        for sentence in clean_sentences:
            for t in sentence:
                writer.write(t[0] + "\t" + t[1] + "\n")
            writer.write("\n")


def clean_uner():
    sentences_list = []
    tags_list = []
    tags = []
    sentence = []
    with open("uner/uner.txt") as reader:
        for line in reader:
            if line == "\n":
                sentences_list.append(sentence)
                tags_list.append(tags)
                sentence = []
                tags = []
            else:
                word, tag = line.strip().split()
                tags.append(tag)
                sentence.append((word, tag))

    clean_sentences = []
    for sentence in sentences_list:
        tags = []
        for t in sentence:
            tags.append(t[1])
        # take only those sentence which has at least 3 ner tags to balance the dataset ner tags.
        if len(list(set(tags))) >= 2:
            clean_sentences.append(sentence)
        if "DESIGNATION" in list(set(tags)) or "DATE" in list(set(tags)) or "TIME" in list(set(tags)):
            for i in range(5):
                clean_sentences.append(sentence)

    with open("clean_datasets/uner_exp.txt", "w") as writer:
        for sentence in clean_sentences:
            for t in sentence:
                writer.write(t[0] + "\t" + t[1] + "\n")
            writer.write("\n")
