# Supplementary material for: A deep learning approach for Named Entity Recognition in Urdu language
Source: PLoS One. 2024 Mar 28;19(3):e0300725. doi: 10.1371/journal.pone.0300725 (PMC10977791; doi:10.1371/journal.pone.0300725)
Supplement: S1 File — (ZIP) [file pone.0300725.s001.zip › original_dataset.py]

import pandas as pd


def clean_jahangir():
    sentences_list = []
    tags_list = []
    tags = []
    sentence = []
    with open("jahangir/jahangir.txt") as reader:
        for line in reader:
            if line == "\n":
                sentences_list.append(sentence)
                tags_list.append(tags)
                sentence = []
                tags = []
            else:
                word, tag = line.strip().split()
                tags.append(tag)
                sentence.append((word, tag))

    clean_sentences = []
    for sentence in sentences_list:
        tags = []
        for t in sentence:
            tags.append(t[1])
        # discard sentences which has only O tags.
        if list(set(tags)) != ["O"]:
            clean_sentences.append(sentence)

    with open("original_datasets/jahangir.txt", "w") as writer:
        for sentence in clean_sentences:
            for t in sentence:
                writer.write(t[0] + "\t" + t[1] + "\n")
            writer.write("\n")


def clean_ijnlp():
    sentences_list = []
    tags_list = []
    tags = []
    sentence = []
    with open("ijnlp/ijnlp.txt") as reader:
        for line in reader:
            if line == "\n":
                sentences_list.append(sentence)
                tags_list.append(tags)
                sentence = []
                tags = []
            else:
                word, tag = line.strip().split()
                tags.append(tag)
                sentence.append((word, tag))

    clean_sentences = []
    for sentence in sentences_list:
        tags = []
        for t in sentence:
            tags.append(t[1])
        if list(set(tags)) != ["O"]:
            clean_sentences.append(sentence)

    with open("original_datasets/ijnlp.txt", "w") as writer:
        for sentence in clean_sentences:
            for t in sentence:
                writer.write(t[0] + "\t" + t[1] + "\n")
            writer.write("\n")


def clean_uner():
    sentences_list = []
    tags_list = []
    tags = []
    sentence = []
    with open("uner/uner.txt") as reader:
        for line in reader:
            if line == "\n":
                sentences_list.append(sentence)
                tags_list.append(tags)
                sentence = []
                tags = []
            else:
                word, tag = line.strip().split()
                tags.append(tag)
                sentence.append((word, tag))

    clean_sentences = []
    for sentence in sentences_list:
        tags = []
        for t in sentence:
            tags.append(t[1])
        if list(set(tags)) != ["O"]:
            clean_sentences.append(sentence)

    with open("original_datasets/uner.txt", "w") as writer:
        for sentence in clean_sentences:
            for t in sentence:
                writer.write(t[0] + "\t" + t[1] + "\n")
            writer.write("\n")


def clean_pucit():
    sentences_list = []
    tags_list = []
    tags = []
    sentence = []
    with open("mkpucit/mk-pucit.txt") as reader:
        for line in reader:
            if line == "\n":
                sentences_list.append(sentence)
                tags_list.append(tags)
                sentence = []
                tags = []
            else:
                word, tag = line.strip().split()
                tags.append(tag)
                sentence.append((word, tag))

    clean_sentences = []
    for sentence in sentences_list:
        tags = []
        for t in sentence:
            tags.append(t[1])
        if list(set(tags)) != ["O"]:
            clean_sentences.append(sentence)

    with open("original_datasets/mk-pucit.txt", "w") as writer:
        for sentence in clean_sentences:
            for t in sentence:
                writer.write(t[0] + "\t" + t[1] + "\n")
            writer.write("\n")
clean_jahangir()
df = pd.read_csv("original_datasets/jahangir.txt", sep="\t", names=["word", "tag"])

print("Jahangir dataset ner stats...")
print(df.tag.value_counts())

clean_ijnlp()

df = pd.read_csv("original_datasets/ijnlp.txt", sep="\t", names=["word", "tag"])

print("IJNLP dataset ner stats...")
print(df.tag.value_counts())

clean_uner()
df = pd.read_csv("original_datasets/uner.txt", sep="\t", names=["word", "tag"])

print("UNER dataset ner stats...")
print(df.tag.value_counts())

clean_pucit()
df = pd.read_csv("original_datasets/mk-pucit.txt", sep="\t", names=["word", "tag"])

print("MK-PUCIT dataset ner stats...")
print(df.tag.value_counts())
