# Supplementary material for: A deep learning approach for Named Entity Recognition in Urdu language
Source: PLoS One. 2024 Mar 28;19(3):e0300725. doi: 10.1371/journal.pone.0300725 (PMC10977791; doi:10.1371/journal.pone.0300725)
Supplement: S1 File — (ZIP) [file pone.0300725.s001.zip › clean_datasets.py]

from helpers import *
import pandas as pd


clean_jahangir()
df = pd.read_csv("clean_datasets/jahangir_exp.txt", sep="\t", names=["word", "tag"])

print("Jahangir dataset ner stats...")
print(df.tag.value_counts())

clean_ijnlp()

df = pd.read_csv("clean_datasets/ijnlp_exp.txt", sep="\t", names=["word", "tag"])

print("IJNLP dataset ner stats...")
print(df.tag.value_counts())

clean_uner()
df = pd.read_csv("clean_datasets/uner_exp.txt", sep="\t", names=["word", "tag"])

print("UNER dataset ner stats...")
print(df.tag.value_counts())
