# Supplementary material for: A deep learning approach for Named Entity Recognition in Urdu language
Source: PLoS One. 2024 Mar 28;19(3):e0300725. doi: 10.1371/journal.pone.0300725 (PMC10977791; doi:10.1371/journal.pone.0300725)
Supplement: S1 File — (ZIP) [file pone.0300725.s001.zip › convert_ijnlp2wordtag.py]

import glob

from helpers import IJNLP_MAP

words = []
tags = []
fi = "datasets/ijnlp/dijnlp.txt"
with open(fi, "r") as reader, open("datasets/ijnlp/ijnlp.txt", "w") as writer:
    for line in reader:
        if "<Story" in line:
            continue

        if len(line.split()) == 2 and "<Sentence" not in line and "." not in line.split()[0]:
            words.append(line.split()[1])
            tags.append("O")
        if len(line.split()) == 4:
            # "16	((	NP	<ne=NEN>"
            tag = IJNLP_MAP[line.strip().split("ne=")[1][:-1]]
        if len(line.split()) == 2 and "." in line.split()[0]:
            words.append(line.split()[1])
            tags.append(tag)
        if "</Sentence>":
            for word, tag in zip(words, tags):
                writer.write(word + "\t" + tag + "\n")
            words = []
            tags = []
        if len(line.strip()) == 0:
            writer.write("\n")

#
# files = glob.glob("Urdu-Corpus/(2008)IJCNLP-08/test-urdu_9/*.txt")
# for fi in files:
#     with open(fi, "r") as reader, open("ijnlp/test.txt", "a") as writer:
#         for line in reader:
#             if "<Story" in line:
#                 continue
#
#             if len(line.split()) == 2 and "<Sentence" not in line and "." not in line.split()[0]:
#                 words.append(line.split()[1])
#                 tags.append("O")
#             if len(line.split()) == 4:
#                 # "16	((	NP	<ne=NEN>"
#                 tag = IJNLP_MAP[line.strip().split("ne=")[1][:-1]]
#             if len(line.split()) == 2 and "." in line.split()[0]:
#                 words.append(line.split()[1])
#                 tags.append(tag)
#             if "</Sentence>":
#                 for word, tag in zip(words, tags):
#                     writer.write(word + "\t" + tag + "\n")
#                 words = []
#                 tags = []
#             if len(line.strip()) == 0:
#                 writer.write("\n")
