# Supplementary material for: A deep learning approach for Named Entity Recognition in Urdu language
Source: PLoS One. 2024 Mar 28;19(3):e0300725. doi: 10.1371/journal.pone.0300725 (PMC10977791; doi:10.1371/journal.pone.0300725)
Supplement: S1 File — (ZIP) [file pone.0300725.s001.zip › convert_uner2wordtag.py]

import os
import re
from os import walk
import copy

import spacy
from spacy.training.iob_utils import biluo_tags_from_offsets

regex = [r"<NUMBER>(.*?)</NUMBER>",
         r"<TIME>(.*?)</TIME>",
         r"<DATE>(.*?)</DATE>",
         r"<DESIGNATION>(.*?)</DESIGNATION>",
         r"<LOCATION>(.*?)</LOCATION>",
         r"<ORGANIZATION>(.*?)</ORGANIZATION>",
         r"<PERSON>(.*?)</PERSON>"]
#
# with open("Urdu-Corpus/(2019)UNER Dataset-wahab/uner.txt", encoding="utf-16", errors="ignore") as reader:
#     for line in reader:
#         sentence = []
#         tag = []
#         for w in line.split():
#             if "<NUMBER>" in w or "</NUMBER>" in w:
#                 w = re.sub(r'<.*?>', '', w)
#                 sentence.append(w)
#                 tag.append("NUMBER")
#             elif '<TIME>' in w or '</TIME>' in w:
#                 w = re.sub(r'<.*?>', '', w)
#                 sentence.append(w)
#                 tag.append("NUMBER")
#             else:
#                 sentence.append(w)
#                 tag.append("O")


sentences = []

with open("datasets/uner/uner.txt", encoding="utf-8", errors="ignore") as reader:
    for line in reader:
        sentences.append(line.strip())

train_sentences = []
tagged_sentences = []


for sentence in sentences:
    total = []
    entities_with_indexes = []
    temp_sentence = sentence
    entities = []
    conditions = []
    for reg in regex:
        matches = re.findall(reg, temp_sentence)
        entities.extend([match.strip() for match in matches])
        for match in matches:
            tp = tuple((re.sub("[(.*?)]+", match.strip(), reg, count=1), match.strip()))
            conditions.append(tp)

    for k, v in conditions:
        temp_sentence = re.sub(k, v, temp_sentence)
    temp_sentence = re.sub(" +", " ", temp_sentence)
    entities = list(set(entities))
    keys = [k for k, v in conditions]
    for entity in entities:
        pattern = re.compile(entity + r'\b')
        matches = re.finditer(pattern, temp_sentence)
        E = "O"
        for matchNum, match in enumerate(matches):
            for k in keys:
                clean = re.compile('<.*?>')
                text = re.sub(clean, '', k)
                if match.group() == text:
                    E = re.findall('<([^/>][^>]*)>', k)[0]
            entities_with_indexes.append((match.start(), match.end(), E))

    d = copy.deepcopy(entities_with_indexes)

    for i, p1 in enumerate(entities_with_indexes):
        for j, p2 in enumerate(entities_with_indexes, start=1):
            if p1[0] in range(p2[0], p2[1]) and p1[2] != p2[2] and p1[1] <= p2[1]:
                print("Issue with entity tags")
                print(p1)
                d.remove(p1)

    copy_entities = copy.deepcopy(d)
    persons = [t for t in d if t[2] == "PERSON"]
    times = [t for t in d if t[2] == "TIME"]
    designations = [t for t in d if t[2] == "DESIGNATION"]
    dates = [t for t in d if t[2] == "DATE"]
    locations = [t for t in d if t[2] == "LOCATION"]
    numbers = [t for t in d if t[2] == "NUMBER"]
    organizations = [t for t in d if t[2] == "ORGANIZATION"]

    copy_persons = copy.deepcopy(persons)
    copy_times = copy.deepcopy(times)
    copy_designations = copy.deepcopy(designations)
    copy_dates = copy.deepcopy(dates)
    copy_locations = copy.deepcopy(locations)
    copy_numbers = copy.deepcopy(numbers)
    copy_organizations = copy.deepcopy(organizations)

    for i, p1 in enumerate(copy_persons):
        for j, p2 in enumerate(copy_persons, start=1):
            if p1[0] == p2[0] and p1[1] > p2[1]:
                persons.remove(p2)
            elif p1[0] < p2[0] and p1[1] == p2[1]:
                persons.remove(p2)
    for i, p1 in enumerate(copy_times):
        for j, p2 in enumerate(copy_times, start=1):
            if p1[0] == p2[0] and p1[1] > p2[1]:
                times.remove(p2)
            elif p1[0] < p2[0] and p1[1] == p2[1]:
                times.remove(p2)
    for i, p1 in enumerate(copy_designations):
        for j, p2 in enumerate(copy_designations, start=1):
            if p1[0] == p2[0] and p1[1] > p2[1]:
                designations.remove(p2)
            elif p1[0] < p2[0] and p1[1] == p2[1]:
                designations.remove(p2)
    for i, p1 in enumerate(copy_dates):
        for j, p2 in enumerate(copy_dates, start=1):
            if p1[0] == p2[0] and p1[1] > p2[1]:
                dates.remove(p2)
            elif p1[0] < p2[0] and p1[1] == p2[1]:
                dates.remove(p2)
    for i, p1 in enumerate(copy_locations):
        for j, p2 in enumerate(copy_locations, start=1):
            if p1[0] == p2[0] and p1[1] > p2[1]:
                locations.remove(p2)
            elif p1[0] < p2[0] and p1[1] == p2[1]:
                locations.remove(p2)
    for i, p1 in enumerate(copy_numbers):
        for j, p2 in enumerate(copy_numbers, start=1):
            if p1[0] == p2[0] and p1[1] > p2[1]:
                numbers.remove(p2)
            elif p1[0] < p2[0] and p1[1] == p2[1]:
                numbers.remove(p2)
    for i, p1 in enumerate(copy_organizations):
        for j, p2 in enumerate(copy_organizations, start=1):
            if p1[0] == p2[0] and p1[1] > p2[1]:
                organizations.remove(p2)
            elif p1[0] < p2[0] and p1[1] == p2[1]:
                organizations.remove(p2)
    total.extend(persons)
    total.extend(times)
    total.extend(designations)
    total.extend(dates)
    total.extend(locations)
    total.extend(numbers)
    total.extend(organizations)

    tagged_sentences.append(tuple(({"entities": total}, temp_sentence)))


nlp = spacy.blank('ur')


file = open("uner/uner.txt", 'w', encoding='utf-8')
for sentence in tagged_sentences:
    doc = nlp.make_doc(sentence[1])
    try:
        tags = biluo_tags_from_offsets(doc, sentence[0]['entities'])
        tag_word = []
        for word, tag in zip(doc, tags):
            # tag_word.append(tuple((word.text, tag)))
            if "-" in tag:
                tag = tag.split("-")[1]
            # for spacy comment if condition.
            file.write(word.text +"\t" + tag + "\n")
        file.write("\n")
        # if tag_word:
        #     file.write("%s\n" % tag_word)
        assert len(tags) == len(doc)
    except:
        print(sentence)
        pass
file.close()
