# Supplementary material for: A deep learning approach for Named Entity Recognition in Urdu language
Source: PLoS One. 2024 Mar 28;19(3):e0300725. doi: 10.1371/journal.pone.0300725 (PMC10977791; doi:10.1371/journal.pone.0300725)
Supplement: S1 File — (ZIP) [file pone.0300725.s001.zip › fix_uner.py]

import re

regex = [r"<NUMBER>(.*?)</NUMBER>",
         r"<TIME>(.*?)</TIME>",
         r"<DATE>(.*?)</DATE>",
         r"<DESIGNATION>(.*?)</DESIGNATION>",
         r"<LOCATION>(.*?)</LOCATION>",
         r"<ORGANIZATION>(.*?)</ORGANIZATION>",
         r"<PERSON>(.*?)</PERSON>"]
sentences = []

with open("datasets/uner/duner.txt", encoding="utf-8", errors="ignore") as reader:
    for line in reader:
        if line.strip():
            sentences.append(line.strip())

csentences = []
for sentence in sentences:
    if sentence != "":
        tsentence = sentence
        for reg in regex:
            matches = re.findall(reg, sentence)
            for match in matches:
                ent = match
                r = reg
                f = r.replace("(.*?)", match)
                r = r.replace("(.*?)", match.strip())
                tsentence = tsentence.replace(f, " "+ r + " ")
                tsentence = re.sub(" +", " ", tsentence)

        csentences.append(tsentence)
print("=================")


with open("datasets/uner/uner.txt", "w") as writer:
    for sentence in csentences:
        if sentence != "":
            writer.write(sentence+"\n")
